# Supplementary material for: Two new species of the genus Latouchia Pocock, 1901 from southeast China (Araneae: Mygalomorphae: Halonoproctidae)
Source: Biodivers Data J. 2021 Dec 7;9:e72456. doi: 10.3897/BDJ.9.e72456 (PMC8671709; doi:10.3897/BDJ.9.e72456)
Supplement: XML Treatment for Latouchia rufa [file BDJ.9.e72456-treatment1.xml]

<!DOCTYPE tp:taxon-treatment
  PUBLIC "-//TaxonX//DTD Taxonomic Treatment Publishing DTD v0 20100105//EN" "tax-treatment-NSO.dtd">
<tp:taxon-treatment xmlns:tp="http://www.plazi.org/taxpub"><tp:treatment-meta><mixed-citation publication-type="journal"><person-group><name><surname>Zhang</surname><given-names>Shu-Yuan</given-names></name><name><surname>Wang</surname><given-names>Cheng-Bin</given-names></name></person-group><article-title>Two new species of the genus <italic><tp:taxon-name><tp:taxon-name-part taxon-name-part-type="genus" reg="Latouchia">Latouchia</tp:taxon-name-part></tp:taxon-name></italic> Pocock, 1901 from southeast China (<tp:taxon-name><tp:taxon-name-part taxon-name-part-type="order">Araneae</tp:taxon-name-part></tp:taxon-name>: <tp:taxon-name><tp:taxon-name-part taxon-name-part-type="suborder">Mygalomorphae</tp:taxon-name-part></tp:taxon-name>: <tp:taxon-name><tp:taxon-name-part taxon-name-part-type="family">Halonoproctidae</tp:taxon-name-part></tp:taxon-name>)</article-title><source>Biodivers Data J</source><day>07</day><month>12</month><year>2021</year><volume>9</volume><pub-id pub-id-type="doi">10.3897/BDJ.9.e72456</pub-id></mixed-citation></tp:treatment-meta><tp:nomenclature><tp:taxon-name>
            <object-id xmlns:xlink="http://www.w3.org/1999/xlink" content-type="arpha" xlink:type="simple">98DBFE09-81AB-5F42-9ECF-4AD7A7DB1D3C</object-id>
            <tp:taxon-name-part taxon-name-part-type="genus">Latouchia</tp:taxon-name-part>
            <tp:taxon-name-part taxon-name-part-type="species">rufa</tp:taxon-name-part>
            <object-id xmlns:xlink="http://www.w3.org/1999/xlink" content-type="zoobank" xlink:type="simple" object-id-type="ZooBank">2F8E3CB3-3FBA-486F-A94B-36B7EB0034DA</object-id>
          </tp:taxon-name><tp:taxon-authority>Zhang &amp; Wang, 2021</tp:taxon-authority><tp:taxon-status xmlns:xlink="http://www.w3.org/1999/xlink" xlink:type="simple">sp. n.</tp:taxon-status></tp:nomenclature><tp:treatment-sec sec-type="materials"><title>Materials</title><list list-type="alpha-lower" list-content="occurrences"><list-item><p><bold>Type status:</bold> <named-content xmlns:xlink="http://www.w3.org/1999/xlink" content-type="dwc:typeStatus" xlink:type="simple">Holotype</named-content>. <bold>Occurrence:</bold> recordedBy: <named-content xmlns:xlink="http://www.w3.org/1999/xlink" content-type="dwc:recordedBy" xlink:type="simple">Shu-Yuan Zhang; Ju Zhang; Bo Su</named-content>; individualCount: <named-content xmlns:xlink="http://www.w3.org/1999/xlink" content-type="dwc:individualCount" xlink:type="simple">1</named-content>; sex: <named-content xmlns:xlink="http://www.w3.org/1999/xlink" content-type="dwc:sex" xlink:type="simple">male</named-content>; <bold>Location:</bold> country: <named-content xmlns:xlink="http://www.w3.org/1999/xlink" content-type="dwc:country" xlink:type="simple">CHINA</named-content>; stateProvince: <named-content xmlns:xlink="http://www.w3.org/1999/xlink" content-type="dwc:stateProvince" xlink:type="simple">Guangdong</named-content>; verbatimLocality: <named-content xmlns:xlink="http://www.w3.org/1999/xlink" content-type="dwc:verbatimLocality" xlink:type="simple">Shenzhen City, Luohu District, Wutongshan National Park</named-content>; verbatimLatitude: <named-content xmlns:xlink="http://www.w3.org/1999/xlink" content-type="dwc:verbatimLatitude" xlink:type="simple">22.5838°N</named-content>; verbatimLongitude: <named-content xmlns:xlink="http://www.w3.org/1999/xlink" content-type="dwc:verbatimLongitude" xlink:type="simple">114.2216°E</named-content>; <bold>Event:</bold> year: <named-content xmlns:xlink="http://www.w3.org/1999/xlink" content-type="dwc:year" xlink:type="simple">2018</named-content>; month: <named-content xmlns:xlink="http://www.w3.org/1999/xlink" content-type="dwc:month" xlink:type="simple">4</named-content>; day: <named-content xmlns:xlink="http://www.w3.org/1999/xlink" content-type="dwc:day" xlink:type="simple">6</named-content>; <bold>Record Level:</bold> institutionCode: <named-content xmlns:xlink="http://www.w3.org/1999/xlink" content-type="dwc:institutionCode" xlink:type="simple">MYNU</named-content></p></list-item><list-item><p><bold>Type status:</bold> <named-content xmlns:xlink="http://www.w3.org/1999/xlink" content-type="dwc:typeStatus" xlink:type="simple">Paratype</named-content>. <bold>Occurrence:</bold> recordedBy: <named-content xmlns:xlink="http://www.w3.org/1999/xlink" content-type="dwc:recordedBy" xlink:type="simple">Shu-Yuan Zhang; Ju Zhang; Bo Su</named-content>; individualCount: <named-content xmlns:xlink="http://www.w3.org/1999/xlink" content-type="dwc:individualCount" xlink:type="simple">5</named-content>; sex: <named-content xmlns:xlink="http://www.w3.org/1999/xlink" content-type="dwc:sex" xlink:type="simple">1 male, 4 females</named-content>; <bold>Location:</bold> country: <named-content xmlns:xlink="http://www.w3.org/1999/xlink" content-type="dwc:country" xlink:type="simple">CHINA</named-content>; stateProvince: <named-content xmlns:xlink="http://www.w3.org/1999/xlink" content-type="dwc:stateProvince" xlink:type="simple">Guangdong</named-content>; verbatimLocality: <named-content xmlns:xlink="http://www.w3.org/1999/xlink" content-type="dwc:verbatimLocality" xlink:type="simple">Shenzhen City, Luohu District, Wutongshan National Park</named-content>; verbatimLatitude: <named-content xmlns:xlink="http://www.w3.org/1999/xlink" content-type="dwc:verbatimLatitude" xlink:type="simple">22.5838°N</named-content>; verbatimLongitude: <named-content xmlns:xlink="http://www.w3.org/1999/xlink" content-type="dwc:verbatimLongitude" xlink:type="simple">114.2216°E</named-content>; <bold>Event:</bold> year: <named-content xmlns:xlink="http://www.w3.org/1999/xlink" content-type="dwc:year" xlink:type="simple">2018</named-content>; month: <named-content xmlns:xlink="http://www.w3.org/1999/xlink" content-type="dwc:month" xlink:type="simple">4</named-content>; day: <named-content xmlns:xlink="http://www.w3.org/1999/xlink" content-type="dwc:day" xlink:type="simple">6</named-content>; <bold>Record Level:</bold> institutionCode: <named-content xmlns:xlink="http://www.w3.org/1999/xlink" content-type="dwc:institutionCode" xlink:type="simple">MYNU</named-content></p></list-item></list></tp:treatment-sec><tp:treatment-sec sec-type="Description"><title>Description</title><p><bold>Male (Fig. <xref ref-type="fig" rid="F7363860">1</xref>A and B).</bold> Holotype (Ar.-MYNU-GDSZ0001). Total length 17.56 (not including chelicerae), chelicerae 3.17 long. Carapace 9.51 long and 8.59 wide, reddish-brown in ethanol (slightly darker when alive); rim of carapace black and with slight ridge, with a small number of setae; fovea U-shaped, with smooth flabalate thickening posteriorly; caput slightly raised, with numerous transverse grooves between ocular tubercle and fovea. Eyes in two rows, the front row slightly procurved; eye sizes and interdistances: AME 0.28, ALE 0.49, PME 0.26, PLE 0.38, AME–AME 0.14, ALE–ALE 0.64, AME–ALE 0.21, PME–PME 0.50, PME–PLE 0.12, ALE–PLE 0.09. Chelicerae reddish-brown, slightly darker than carapace, rastellum formed by 6–8 stout spines on a tubercle; promargin with 6–7 teeth, retromargin with 6 teeth. Labium 1.35 long and 1.70 wide, without cuspules. Maxillae 2.81 long and 1.78 wide, with 17 cuspules each. Sternum 5.31 long and 5.10 wide, reddish-brown, with large sigilla centrally. Several spinules present on a slightly sclerotised area between carapace and coxae III–IV. Opisthosoma 8.06 long and 5.91 wide, dorsally covered with five pairs of black marks and some irregular dark spots. Leg measurements: leg I 29.48 (9.21, 4.69, 7.36, 5.96, 2.26), leg II 25.02 (8.14, 4.03, 5.70, 5.12, 2.03), leg III 25.11 (6.39, 4.04, 4.32, 6.99, 3.37), leg IV 32.10 (8.27, 4.22, 7.52, 8.10, 3.99). Scopulae present on tarsi I–II and distal metatarsi I–II. Spines on prolateral tibia I–II hooked, the tip of hooked spine almost all upwards.</p><p>Palp (Fig. <xref ref-type="fig" rid="F7364909">2</xref>A–D). Embolus medially curved, with a retrolateral keel; terminal part of embolus with a hooked apophysis dorsally. Palpal tarsus with ca. 10 xiphoidal spines distally; tibia with numerous bristles ventrally, without spine.</p><p><bold>Female (Fig. <xref ref-type="fig" rid="F7363860">1</xref>C–E).</bold> One of paratypes (Ar.-MYNU-GDSZ0002). Total length 22.45 (not including chelicerae), chelicerae 4.78 long. Carapace 10.85 long and 9.00 wide, smooth, reddish-orange in ethanol (slightly darker when alive); fovea U-shaped; caput obviously raised. Eyes in two rows on tubercle; eye sizes and interdistances: AME 0.28, ALE 0.50, PME 0.22, PLE 0.49, AME-AME 0.21, ALE-ALE 0.73, AME-ALE 0.28, PME-PME 0.51, PME-PLE 0.12, ALE-PLE 0.11. Chelicerae robust, reddish-orange, promargin with 7 teeth, retromargin with 5–6 teeth; rastellum formed by 12 stout spines on a tubercle. Labium 1.47 long and 1.96 wide, without cuspules. Maxillae 3.70 long and 2.62 wide, with 16 cuspules each. Sternum 6.72 long and 6.08 wide, yellowish-orange, with large sigilla centrally. Several spinules present on a slightly sclerotised area between carapace and coxae III–IV. Opisthosoma 10.35 long and 7.29 wide, yellowish-brown, pattern as in male. Leg measurements: leg I 22.04 (7.38, 4.43, 4.54, 3.94, 1.75), leg II 18.29 (6.12, 3.59, 3.82, 3.00, 1.76), leg III 18.16 (5.44, 3.85, 2.68, 3.53, 2.66), leg IV 24.94 (7.74, 4.97, 4.88, 5.11, 2.24). Femora I–IV and patellae I–II without spines. Spines on palp, leg I and prolateral leg II almost all hooked.</p><p>Vulva (Fig. <xref ref-type="fig" rid="F7364913">3</xref>). Spermathecae suborbicular, with numerous glandular pores and an outer lateral protrusion; stalks short; basal plates present, slightly sclerotised.</p></tp:treatment-sec><tp:treatment-sec sec-type="Diagnosis"><title>Diagnosis</title><p>The male of this new species is similar to <italic><tp:taxon-name><tp:taxon-name-part taxon-name-part-type="genus" reg="Latouchia">Latouchia</tp:taxon-name-part><tp:taxon-name-part taxon-name-part-type="species" reg="formosensis">formosensis</tp:taxon-name-part></tp:taxon-name></italic> Kayashima, 1943 in general appearance, but it is distinguishable from the latter by the medially-curved embolus and the absence of a spine band on retrolateral side of palpal tibia (Fig. <xref ref-type="fig" rid="F7364909">2</xref>A–C) (vs. in <italic><tp:taxon-name><tp:taxon-name-part taxon-name-part-type="genus" reg="Latouchia">L.</tp:taxon-name-part><tp:taxon-name-part taxon-name-part-type="species" reg="formosensis">formosensis</tp:taxon-name-part></tp:taxon-name></italic>, the embolus is relatively straight and median part is not curved; a band of short spines is present on retrolateral side of palpal tibia).</p><p>The new species also resembles <italic><tp:taxon-name><tp:taxon-name-part taxon-name-part-type="genus" reg="Latouchia">Latouchia</tp:taxon-name-part><tp:taxon-name-part taxon-name-part-type="species" reg="formosensis">formosensis</tp:taxon-name-part><tp:taxon-name-part taxon-name-part-type="subspecies" reg="smithi">smithi</tp:taxon-name-part></tp:taxon-name></italic> Tso, Haupt &amp; Zhu, 2003 in the shape of terminal embolus (Fig. <xref ref-type="fig" rid="F7364909">2</xref>D) (both with a ridge proventrally) and in the arrangement of hooked spines on prolateral tibia II in males, but it can be distinguished from the latter by the following characters: in the lateral aspect of male palp, the width of the basal embolus is 2–3 times as wide as the tip (vs. in <italic><tp:taxon-name><tp:taxon-name-part taxon-name-part-type="genus" reg="Latouchia">L.</tp:taxon-name-part><tp:taxon-name-part taxon-name-part-type="species" reg="formosensis">formosensis</tp:taxon-name-part><tp:taxon-name-part taxon-name-part-type="subspecies" reg="smithi">smithi</tp:taxon-name-part></tp:taxon-name></italic>, the basal embolus in the same aspect is 4–5 times as wide as the tip); in female, the spermathecae have an outer lateral protrusion.</p></tp:treatment-sec><tp:treatment-sec sec-type="Etymology"><title>Etymology</title><p>The specific name is Latin, means red, referring to the coloration of females. This adjective is in nominative case and feminine.</p></tp:treatment-sec><tp:treatment-sec sec-type="Distribution"><title>Distribution</title><p>China (Guangdong).</p></tp:treatment-sec><tp:treatment-sec sec-type="Field observations"><title>Field observations</title><p>Living male and female of this new species as shown in Fig. <xref ref-type="fig" rid="F7364917">4</xref>.</p></tp:treatment-sec><tp:treatment-sec><!--Section generated to contain objects referenced in tp:taxon-treatment.--><fig id="F7363860" position="float" orientation="portrait"><object-id xmlns:xlink="http://www.w3.org/1999/xlink" content-type="arpha" xlink:type="simple">CABB7C57-9E3D-586C-8EC2-85FB5556625E</object-id><object-id xmlns:xlink="http://www.w3.org/1999/xlink" content-type="doi" xlink:type="simple">10.3897/BDJ.9.e72456.figure1</object-id><label>Figure 1.</label><caption><p>Habitus of <italic><tp:taxon-name><tp:taxon-name-part taxon-name-part-type="genus" reg="Latouchia">Latouchia</tp:taxon-name-part><tp:taxon-name-part taxon-name-part-type="species" reg="rufa">rufa</tp:taxon-name-part></tp:taxon-name></italic> sp. n. <bold>A</bold> male holotype, dorsal view; <bold>B</bold> male holotype, ventral view; <bold>C</bold> female paratype, dorsal view; <bold>D</bold> female paratype, ventral view; <bold>E</bold> female paratype, lateral view.</p></caption><graphic xmlns:xlink="http://www.w3.org/1999/xlink" xlink:href="bdj-09-e72456-g001.jpg" position="float" id="oo_573229.jpg" orientation="portrait" xlink:type="simple"><uri content-type="original_file" xlink:type="simple">https://binary.pensoft.net/fig/573229</uri></graphic></fig><fig id="F7364909" position="float" orientation="portrait"><object-id xmlns:xlink="http://www.w3.org/1999/xlink" content-type="arpha" xlink:type="simple">D9229BAF-BC46-57E2-B7B8-D169C87EA97D</object-id><object-id xmlns:xlink="http://www.w3.org/1999/xlink" content-type="doi" xlink:type="simple">10.3897/BDJ.9.e72456.figure2</object-id><label>Figure 2.</label><caption><p>Left male palp of <italic><tp:taxon-name><tp:taxon-name-part taxon-name-part-type="genus" reg="Latouchia">Latouchia</tp:taxon-name-part><tp:taxon-name-part taxon-name-part-type="species" reg="rufa">rufa</tp:taxon-name-part></tp:taxon-name></italic> sp. n., holotype. <bold>A</bold> retrolateral view; <bold>B</bold> ventral view; <bold>C</bold> prolateral view; <bold>D</bold> tip of embolus.</p></caption><graphic xmlns:xlink="http://www.w3.org/1999/xlink" xlink:href="bdj-09-e72456-g002.jpg" position="float" id="oo_573230.jpg" orientation="portrait" xlink:type="simple"><uri content-type="original_file" xlink:type="simple">https://binary.pensoft.net/fig/573230</uri></graphic></fig><fig id="F7364913" position="float" orientation="portrait"><object-id xmlns:xlink="http://www.w3.org/1999/xlink" content-type="arpha" xlink:type="simple">E911BA20-A22B-50B1-8BC2-97C2F9EE0C88</object-id><object-id xmlns:xlink="http://www.w3.org/1999/xlink" content-type="doi" xlink:type="simple">10.3897/BDJ.9.e72456.figure3</object-id><label>Figure 3.</label><caption><p>Vulva of <italic><tp:taxon-name><tp:taxon-name-part taxon-name-part-type="genus" reg="Latouchia">Latouchia</tp:taxon-name-part><tp:taxon-name-part taxon-name-part-type="species" reg="rufa">rufa</tp:taxon-name-part></tp:taxon-name></italic> sp. n., paratype, dorsal view. Arrows indicate basal plates.</p></caption><graphic xmlns:xlink="http://www.w3.org/1999/xlink" xlink:href="bdj-09-e72456-g003.jpg" position="float" id="oo_612295.jpg" orientation="portrait" xlink:type="simple"><uri content-type="original_file" xlink:type="simple">https://binary.pensoft.net/fig/612295</uri></graphic></fig><fig id="F7364917" position="float" orientation="portrait"><object-id xmlns:xlink="http://www.w3.org/1999/xlink" content-type="arpha" xlink:type="simple">3BE473A4-AFD9-5F0B-B24D-E99F88EC0BD8</object-id><object-id xmlns:xlink="http://www.w3.org/1999/xlink" content-type="doi" xlink:type="simple">10.3897/BDJ.9.e72456.figure4</object-id><label>Figure 4.</label><caption><p>Living <italic><tp:taxon-name><tp:taxon-name-part taxon-name-part-type="genus" reg="Latouchia">Latouchia</tp:taxon-name-part><tp:taxon-name-part taxon-name-part-type="species" reg="rufa">rufa</tp:taxon-name-part></tp:taxon-name></italic> sp. n. <bold>A</bold> male (holotype); <bold>B</bold> female (paratype).</p></caption><graphic xmlns:xlink="http://www.w3.org/1999/xlink" xlink:href="bdj-09-e72456-g004.jpg" position="float" id="oo_573108.jpg" orientation="portrait" xlink:type="simple"><uri content-type="original_file" xlink:type="simple">https://binary.pensoft.net/fig/573108</uri></graphic></fig></tp:treatment-sec></tp:taxon-treatment>
