# Supplementary material for: Two new species of the genus Latouchia Pocock, 1901 from southeast China (Araneae: Mygalomorphae: Halonoproctidae)
Source: Biodivers Data J. 2021 Dec 7;9:e72456. doi: 10.3897/BDJ.9.e72456 (PMC8671709; doi:10.3897/BDJ.9.e72456)
Supplement: XML Treatment for Latouchia yejiei [file BDJ.9.e72456-treatment2.xml]

<!DOCTYPE tp:taxon-treatment
  PUBLIC "-//TaxonX//DTD Taxonomic Treatment Publishing DTD v0 20100105//EN" "tax-treatment-NSO.dtd">
<tp:taxon-treatment xmlns:tp="http://www.plazi.org/taxpub"><tp:treatment-meta><mixed-citation publication-type="journal"><person-group><name><surname>Zhang</surname><given-names>Shu-Yuan</given-names></name><name><surname>Wang</surname><given-names>Cheng-Bin</given-names></name></person-group><article-title>Two new species of the genus <italic><tp:taxon-name><tp:taxon-name-part taxon-name-part-type="genus" reg="Latouchia">Latouchia</tp:taxon-name-part></tp:taxon-name></italic> Pocock, 1901 from southeast China (<tp:taxon-name><tp:taxon-name-part taxon-name-part-type="order">Araneae</tp:taxon-name-part></tp:taxon-name>: <tp:taxon-name><tp:taxon-name-part taxon-name-part-type="suborder">Mygalomorphae</tp:taxon-name-part></tp:taxon-name>: <tp:taxon-name><tp:taxon-name-part taxon-name-part-type="family">Halonoproctidae</tp:taxon-name-part></tp:taxon-name>)</article-title><source>Biodivers Data J</source><day>07</day><month>12</month><year>2021</year><volume>9</volume><pub-id pub-id-type="doi">10.3897/BDJ.9.e72456</pub-id></mixed-citation></tp:treatment-meta><tp:nomenclature><tp:taxon-name>
            <object-id xmlns:xlink="http://www.w3.org/1999/xlink" content-type="arpha" xlink:type="simple">AB24B9EB-352D-59EB-9EA6-AA7D8E7E604D</object-id>
            <tp:taxon-name-part taxon-name-part-type="genus">Latouchia</tp:taxon-name-part>
            <tp:taxon-name-part taxon-name-part-type="species">yejiei</tp:taxon-name-part>
            <object-id xmlns:xlink="http://www.w3.org/1999/xlink" content-type="zoobank" xlink:type="simple" object-id-type="ZooBank">BCD8D8D7-9FF9-4802-B7F6-4C73C1D2BD13</object-id>
          </tp:taxon-name><tp:taxon-authority>Zhang &amp; Wang, 2021</tp:taxon-authority><tp:taxon-status xmlns:xlink="http://www.w3.org/1999/xlink" xlink:type="simple">sp. n.</tp:taxon-status></tp:nomenclature><tp:treatment-sec sec-type="materials"><title>Materials</title><list list-type="alpha-lower" list-content="occurrences"><list-item><p><bold>Type status:</bold> <named-content xmlns:xlink="http://www.w3.org/1999/xlink" content-type="dwc:typeStatus" xlink:type="simple">Holotype</named-content>. <bold>Occurrence:</bold> recordedBy: <named-content xmlns:xlink="http://www.w3.org/1999/xlink" content-type="dwc:recordedBy" xlink:type="simple">Lin-Jie Gong</named-content>; individualCount: <named-content xmlns:xlink="http://www.w3.org/1999/xlink" content-type="dwc:individualCount" xlink:type="simple">1</named-content>; sex: <named-content xmlns:xlink="http://www.w3.org/1999/xlink" content-type="dwc:sex" xlink:type="simple">male</named-content>; <bold>Location:</bold> country: <named-content xmlns:xlink="http://www.w3.org/1999/xlink" content-type="dwc:country" xlink:type="simple">CHINA</named-content>; stateProvince: <named-content xmlns:xlink="http://www.w3.org/1999/xlink" content-type="dwc:stateProvince" xlink:type="simple">Hainan</named-content>; verbatimLocality: <named-content xmlns:xlink="http://www.w3.org/1999/xlink" content-type="dwc:verbatimLocality" xlink:type="simple">Ledong Li Autonomous County, Jianfengling National Nature Reserve, Road of Tianchi to Mingfenggu</named-content>; verbatimElevation: <named-content xmlns:xlink="http://www.w3.org/1999/xlink" content-type="dwc:verbatimElevation" xlink:type="simple">818 m</named-content>; verbatimLatitude: <named-content xmlns:xlink="http://www.w3.org/1999/xlink" content-type="dwc:verbatimLatitude" xlink:type="simple">27.7406°N</named-content>; verbatimLongitude: <named-content xmlns:xlink="http://www.w3.org/1999/xlink" content-type="dwc:verbatimLongitude" xlink:type="simple">117.6460°E</named-content>; <bold>Event:</bold> year: <named-content xmlns:xlink="http://www.w3.org/1999/xlink" content-type="dwc:year" xlink:type="simple">2018</named-content>; month: <named-content xmlns:xlink="http://www.w3.org/1999/xlink" content-type="dwc:month" xlink:type="simple">11</named-content>; day: <named-content xmlns:xlink="http://www.w3.org/1999/xlink" content-type="dwc:day" xlink:type="simple">23</named-content>; <bold>Record Level:</bold> institutionCode: <named-content xmlns:xlink="http://www.w3.org/1999/xlink" content-type="dwc:institutionCode" xlink:type="simple">MYNU</named-content></p></list-item><list-item><p><bold>Type status:</bold> <named-content xmlns:xlink="http://www.w3.org/1999/xlink" content-type="dwc:typeStatus" xlink:type="simple">Paratype</named-content>. <bold>Occurrence:</bold> recordedBy: <named-content xmlns:xlink="http://www.w3.org/1999/xlink" content-type="dwc:recordedBy" xlink:type="simple">Shu-Yuan Zhang; Zhe-Wen Ding</named-content>; sex: <named-content xmlns:xlink="http://www.w3.org/1999/xlink" content-type="dwc:sex" xlink:type="simple">1 female</named-content>; <bold>Location:</bold> country: <named-content xmlns:xlink="http://www.w3.org/1999/xlink" content-type="dwc:country" xlink:type="simple">CHINA</named-content>; stateProvince: <named-content xmlns:xlink="http://www.w3.org/1999/xlink" content-type="dwc:stateProvince" xlink:type="simple">Hainan</named-content>; verbatimLocality: <named-content xmlns:xlink="http://www.w3.org/1999/xlink" content-type="dwc:verbatimLocality" xlink:type="simple">Ledong Li Autonomous County, Jianfengling National Nature Reserve, Road of Tianchi to Mingfenggu</named-content>; <bold>Event:</bold> year: <named-content xmlns:xlink="http://www.w3.org/1999/xlink" content-type="dwc:year" xlink:type="simple">2020</named-content>; month: <named-content xmlns:xlink="http://www.w3.org/1999/xlink" content-type="dwc:month" xlink:type="simple">6</named-content>; day: <named-content xmlns:xlink="http://www.w3.org/1999/xlink" content-type="dwc:day" xlink:type="simple">30</named-content>; <bold>Record Level:</bold> institutionCode: <named-content xmlns:xlink="http://www.w3.org/1999/xlink" content-type="dwc:institutionCode" xlink:type="simple">MYNU</named-content></p></list-item></list></tp:treatment-sec><tp:treatment-sec sec-type="Description"><title>Description</title><p><bold>Male (Fig. <xref ref-type="fig" rid="F7368642">5</xref>A, B).</bold> Holotype (Ar.-MYNU-HNLD0001). Total length 17.24 (not including chelicerae), chelicerae 4.58 long. Carapace 8.84 long and 8.25 wide, reddish-black in ethanol; rim of carapace black and with a slight ridge; fovea U-shaped, without any modification posteriorly; caput slightly raised, with numerous transverse grooves between ocular tubercle and fovea. Eyes in two rows, anterior row procurved; eye sizes and interdistances: AME 0.31, ALE 0.46, PME 0.32, PLE 0.47, AME-AME 0.20, ALE-ALE 0.76, AME-ALE 0.14, PME-PME 0.61, PME-PLE 0.07, ALE-PLE 0.27. Chelicerae reddish-black, rastellum formed by 10–12 stout spines on tubercle. Labium 1.29 long and 1.94 wide, without cuspules. Maxillae 3.32 long and 2.01 wide, without cuspules. Sternum 5.24 long and 4.71 wide, reddish-brown, with large sigilla centrally. Opisthosoma 8.41 long and 5.27 wide, dorsally yellowish-grey, without obvious pattern. Leg measurements: leg I 28.34 (8.17, 3.40, 7.28, 6.27, 3.22), leg II 26.19 (7.38, 3.26, 6.57, 5.94, 3.04), leg III 21.46 (4.64, 2.73, 4.24, 6.09, 3.76), leg IV 33.05 (8.47, 3.92, 7.99, 7.91, 4.76). Scopulae present on tarsi I–II and distal metatarsi I–II. Spines on anterior legs straight, some of them slightly hooked.</p><p>Palp (Fig. <xref ref-type="fig" rid="F7368646">6</xref>A–D). Tibia relatively slender, with numerous bristles ventrally; without spines. Embolus not obviously curved, with a median triangular apophysis proventrally.</p><p><bold>Female (Fig. <xref ref-type="fig" rid="F7368642">5</xref>C–E).</bold> Paratype (Ar.-MYNU-HNLD0002). Total length 34.02 (not including chelicerae), chelicerae 5.03 long. Carapace 14.83 long and 12.90 wide, reddish-brown in ethanol (slightly darker when alive); fovea U-shaped; caput obviously raised. Eyes in two rows on tubercle, anterior row slightly procurved. Eye sizes and interdistances: AME 0.43, ALE 0.52, PME 0.46, PLE 0.48, AME–AME 0.27, ALE–ALE 0.41, AME–ALE 0.12, PME–PME 1.13, PME–PLE 0.09, ALE–PLE 0.41. Chelicerae robust; rastellum formed by ca. 15 stout spines on tubercle. Labium 2.73 long and 2.87 wide, with 7 cuspules. Sternum 8.22 long and 8.23 wide, reddish-brown, with large sigilla centrally. Opisthosoma 19.17 long and 13.31 wide, pattern as in male. Leg measurements: leg I 29.16 (10.20, 5.53, 6.89, 4.30, 2.24), leg II 24.40 (8.70, 4.19, 4.93, 4.58, 2.00), leg III 21.81 (7.64, 3.81, 3.79, 3.95, 2.62), leg IV 33.49 (10.30, 6.00, 6.52, 6.88, 3.79). Femora I–IV and patellae I–II without spines; most spines of anterior legs hooked.</p><p>Vulva (Fig. <xref ref-type="fig" rid="F7368666">7</xref>). Spermathecae outward-tilted, not bulbous, with numerous glandular pores; stalks almost 1.5 times as wide as spermathecae.</p></tp:treatment-sec><tp:treatment-sec sec-type="Diagnosis"><title>Diagnosis</title><p>The female of <italic><tp:taxon-name><tp:taxon-name-part taxon-name-part-type="genus" reg="Latouchia">Latouchia</tp:taxon-name-part><tp:taxon-name-part taxon-name-part-type="species" reg="yejiei">yejiei</tp:taxon-name-part></tp:taxon-name></italic> sp. n. resembles <italic><tp:taxon-name><tp:taxon-name-part taxon-name-part-type="genus" reg="Latouchia">L.</tp:taxon-name-part><tp:taxon-name-part taxon-name-part-type="species" reg="bachmaensis">bachmaensis</tp:taxon-name-part></tp:taxon-name></italic> Ono, 2010, but it can be distinguished by the spermathecae being not bulbous; the stalks being broad, almost 1.5 times as wide as the spermathecae (vs. spermathecae slightly bulbous and stalks almost equal to spermathecae in <italic><tp:taxon-name><tp:taxon-name-part taxon-name-part-type="genus" reg="Latouchia">L.</tp:taxon-name-part><tp:taxon-name-part taxon-name-part-type="species" reg="bachmaensis">bachmaensis</tp:taxon-name-part></tp:taxon-name></italic>). The male of the new species can be distinguished from other known male congeners by a triangular apophysis present on embolus proventrally (Fig. <xref ref-type="fig" rid="F7368646">6</xref>D) (It is not a triangular apophysis in <italic><tp:taxon-name><tp:taxon-name-part taxon-name-part-type="genus" reg="Latouchia">Latouchia</tp:taxon-name-part><tp:taxon-name-part taxon-name-part-type="species" reg="formosensis">formosensis</tp:taxon-name-part><tp:taxon-name-part taxon-name-part-type="subspecies" reg="smithi">smithi</tp:taxon-name-part></tp:taxon-name></italic> Tso, Haupt &amp; Zhu, 2003, only a ridge proventrally).</p></tp:treatment-sec><tp:treatment-sec sec-type="Etymology"><title>Etymology</title><p>The specific name is given in honour of Mr. Ye-Jie Lin, who gave great help to this study. This noun is in genitive case and masculine singular.</p></tp:treatment-sec><tp:treatment-sec sec-type="Distribution"><title>Distribution</title><p>China (Hainan).</p></tp:treatment-sec><tp:treatment-sec sec-type="Field observations"><title>Field observations</title><p>Habitat, living female and burrow as shown in Fig. <xref ref-type="fig" rid="F7364921">8</xref>.</p></tp:treatment-sec><tp:treatment-sec><!--Section generated to contain objects referenced in tp:taxon-treatment.--><fig id="F7368642" position="float" orientation="portrait"><object-id xmlns:xlink="http://www.w3.org/1999/xlink" content-type="arpha" xlink:type="simple">145DBC67-4BC9-5269-8C81-252B35515C16</object-id><object-id xmlns:xlink="http://www.w3.org/1999/xlink" content-type="doi" xlink:type="simple">10.3897/BDJ.9.e72456.figure5</object-id><label>Figure 5.</label><caption><p>Habitus of <italic><tp:taxon-name><tp:taxon-name-part taxon-name-part-type="genus" reg="Latouchia">Latouchia</tp:taxon-name-part><tp:taxon-name-part taxon-name-part-type="species" reg="yejiei">yejiei</tp:taxon-name-part></tp:taxon-name></italic> sp. n. <bold>A</bold> male holotype, dorsal view; <bold>B</bold> male holotype, ventral view; <bold>C</bold> female paratype, dorsal view; <bold>D</bold> female paratype, ventral view; <bold>E</bold> female paratype, lateral view.</p></caption><graphic xmlns:xlink="http://www.w3.org/1999/xlink" xlink:href="bdj-09-e72456-g005.jpg" position="float" id="oo_573232.jpg" orientation="portrait" xlink:type="simple"><uri content-type="original_file" xlink:type="simple">https://binary.pensoft.net/fig/573232</uri></graphic></fig><fig id="F7368646" position="float" orientation="portrait"><object-id xmlns:xlink="http://www.w3.org/1999/xlink" content-type="arpha" xlink:type="simple">19028400-A3B0-53FF-918A-8CE0CA46A1B3</object-id><object-id xmlns:xlink="http://www.w3.org/1999/xlink" content-type="doi" xlink:type="simple">10.3897/BDJ.9.e72456.figure6</object-id><label>Figure 6.</label><caption><p>Left male palp of <italic><tp:taxon-name><tp:taxon-name-part taxon-name-part-type="genus" reg="Latouchia">Latouchia</tp:taxon-name-part><tp:taxon-name-part taxon-name-part-type="species" reg="yejiei">yejiei</tp:taxon-name-part></tp:taxon-name></italic> sp. n., holotype. <bold>A</bold> retrolateral view; <bold>B</bold> ventral view; <bold>C</bold> prolateral view; <bold>D</bold> tip of embolus.</p></caption><graphic xmlns:xlink="http://www.w3.org/1999/xlink" xlink:href="bdj-09-e72456-g006.jpg" position="float" id="oo_573233.jpg" orientation="portrait" xlink:type="simple"><uri content-type="original_file" xlink:type="simple">https://binary.pensoft.net/fig/573233</uri></graphic></fig><fig id="F7368666" position="float" orientation="portrait"><object-id xmlns:xlink="http://www.w3.org/1999/xlink" content-type="arpha" xlink:type="simple">D7E25D41-4558-5100-88C0-671E14131621</object-id><object-id xmlns:xlink="http://www.w3.org/1999/xlink" content-type="doi" xlink:type="simple">10.3897/BDJ.9.e72456.figure7</object-id><label>Figure 7.</label><caption><p>Vulva of <italic><tp:taxon-name><tp:taxon-name-part taxon-name-part-type="genus" reg="Latouchia">Latouchia</tp:taxon-name-part><tp:taxon-name-part taxon-name-part-type="species" reg="yejiei">yejiei</tp:taxon-name-part></tp:taxon-name></italic> sp. n., paratype, dorsal view.</p></caption><graphic xmlns:xlink="http://www.w3.org/1999/xlink" xlink:href="bdj-09-e72456-g007.jpg" position="float" id="oo_573234.jpg" orientation="portrait" xlink:type="simple"><uri content-type="original_file" xlink:type="simple">https://binary.pensoft.net/fig/573234</uri></graphic></fig><fig id="F7364921" position="float" orientation="portrait"><object-id xmlns:xlink="http://www.w3.org/1999/xlink" content-type="arpha" xlink:type="simple">0337D896-360E-59C7-8905-3BBBDDFBB477</object-id><object-id xmlns:xlink="http://www.w3.org/1999/xlink" content-type="doi" xlink:type="simple">10.3897/BDJ.9.e72456.figure8</object-id><label>Figure 8.</label><caption><p>Field observations of <italic><tp:taxon-name><tp:taxon-name-part taxon-name-part-type="genus" reg="Latouchia">Latouchia</tp:taxon-name-part><tp:taxon-name-part taxon-name-part-type="species" reg="yejiei">yejiei</tp:taxon-name-part></tp:taxon-name></italic> sp. n. at Jianfengling National Nature Reserve <bold>A</bold> habitat; <bold>B</bold> living female; <bold>C</bold> entrance of burrow, closed with trap door (indicated by arrow).</p></caption><graphic xmlns:xlink="http://www.w3.org/1999/xlink" xlink:href="bdj-09-e72456-g008.jpg" position="float" id="oo_573110.jpg" orientation="portrait" xlink:type="simple"><uri content-type="original_file" xlink:type="simple">https://binary.pensoft.net/fig/573110</uri></graphic></fig></tp:treatment-sec></tp:taxon-treatment>
